# Supplementary material for: Mechanical Detection of the De Haas–van Alphen Effect in Graphene
Source: Nano Lett. 2022 Dec 13;22(24):9869–75. doi: 10.1021/acs.nanolett.2c02655 (PMC9801430; doi:10.1021/acs.nanolett.2c02655)
Supplement: Supplementary file 1 — nl2c02655_si_001.zip [file nl2c02655_si_001.zip]

Archive with 4 entries (4 files):
- eN1_mode_animation_ver2.avi
- __MACOSX/._eN1_mode_animation_ver2.avi
- EV2_mode_animation_ver2.avi
- __MACOSX/._EV2_mode_animation_ver2.avi
